# Supplementary material for: DFT Investigations of the Vibrational Spectra and Translational Modes of Ice II
Source: Molecules. 2019 Aug 28;24(17):3135. doi: 10.3390/molecules24173135 (PMC6749557; doi:10.3390/molecules24173135)
Supplement: Supplementary file 1 [file molecules-24-03135-s001.zip]

Archive with 7 entries (5 files):
- molecules-586867-SM -proofed/
- molecules-586867-SM -proofed/S1-4/
- molecules-586867-SM -proofed/S1-4/S1.pdf
- molecules-586867-SM -proofed/S1-4/S2.mp4
- molecules-586867-SM -proofed/S1-4/S3.mp4
- molecules-586867-SM -proofed/S1-4/S4.mp4
- molecules-586867-SM -proofed/S1-4/~$S1.docx
